# Supplementary material for: Colorectal Cancer Stem Cells Fuse with Monocytes to Form Tumour Hybrid Cells with the Ability to Migrate and Evade the Immune System
Source: Cancers (Basel). 2022 Jul 15;14(14):3445. doi: 10.3390/cancers14143445 (PMC9324286; doi:10.3390/cancers14143445)
Supplement: Supplementary file 1 [file cancers-14-03445-s001.zip]

Archive with 1 entries (1 files):
- cancers-1809475-supplementary.pdf
